# Supplementary material for: The Performance of Flash Replenishment Contrast-Enhanced Ultrasound for the Qualitative Assessment of Kidney Lesions in Patients with Chronic Kidney Disease
Source: J Clin Med. 2023 Oct 12;12(20):6494. doi: 10.3390/jcm12206494 (PMC10607866; doi:10.3390/jcm12206494)
Supplement: Supplementary file 1 [file jcm-12-06494-s001.zip]

Archive with 2 entries (2 files):
- jcm-2597993-supplementary.pdf
- Walmer_JCM_Supplemental Video S1.avi
